# Supplementary material for: Effectiveness of Strategies for Nutritional Therapy for Patients with Type 2 Diabetes and/or Hypertension in Primary Care: A Systematic Review and Meta-Analysis
Source: Int J Environ Res Public Health. 2022 Apr 2;19(7):4243. doi: 10.3390/ijerph19074243 (PMC8998242; doi:10.3390/ijerph19074243)
Supplement: Supplementary file 1 [file ijerph-19-04243-s001.zip]

Archive with 1 entries (1 files):
- ijerph-1581998-supplementary.pdf
